# Supplementary material for: Anti-Inflammatory Salidroside Delivery from Chitin Hydrogels for NIR-II Image-Guided Therapy of Atopic Dermatitis
Source: J Funct Biomater. 2023 Mar 8;14(3):150. doi: 10.3390/jfb14030150 (PMC10058600; doi:10.3390/jfb14030150)
Supplement: Supplementary file 1 [file jfb-14-00150-s001.zip]

Archive with 1 entries (1 files):
- jfb-2137895-supplementary.pdf
